# Supplementary material for: Molecular characteristics and pathogenicity-associated phenotypes of methicillin-resistant Staphylococcus aureus sequence type 398 clinical isolates from a women and children’s hospital in Southwest China
Source: Front Public Health. 2026 Jul 6;14:1882026. doi: 10.3389/fpubh.2026.1882026 (PMC13381705; doi:10.3389/fpubh.2026.1882026)
Supplement: SUPPLEMENTARY TABLE S1 — Genome assembly quality metrics of 23 clinical MRSA ST398 isolates. [file Table_1.XLSX]

## Sheet: Supplementary Materials Table S
Genome Name	QC	Genome Length	No. Contigs	Largest contig	GC Content	N50	Ns per 100 kbp	Average Contig Length
MR026	Passed	2724790	47	390968	32.76	291838	0	57974
MR206	Passed	2739076	45	643498	32.74	173705	0	60868
MR215	Passed	2762449	49	394943	32.8	184721	0	56377
MR303	Passed	2709586	50	352312	32.77	169815	0	54192
MR081	Passed	2753345	53	417485	32.79	173705	0	51950
MR116	Passed	2709644	55	390967	32.77	291302	0	49266
MR240	Passed	2707620	53	390966	32.77	173702	0	51087
MR079	Passed	2753617	53	395644	32.8	173705	0	51955
MR064	Passed	2766767	49	352313	32.79	173705	0	56465
MR048	Passed	2706837	48	352312	32.77	173704	0	56392
MR122	Passed	2696814	54	388950	32.8	184710	0	49941
MR186	Passed	2709436	52	390966	32.77	173705	0	52105
MR027	Passed	2721877	58	346261	32.76	173705	0	46929
MR294	Passed	2722379	54	346260	32.76	173578	0	50414
MR078	Passed	2753013	50	395644	32.79	291426	0	55060
MR125	Passed	2725157	49	352254	32.76	184676	0	55615
MR255	Passed	2707535	52	387742	32.77	173705	0	52068
MR272	Passed	2883000	74	391078	32.79	139631	0	38959
MR106	Passed	2766275	51	348207	32.8	173705	0	54241
MR266	Passed	2753148	52	352176	32.81	173705	0	52945
MR118	Passed	2724603	52	463095	32.76	291869	0	52396
MR310	Passed	2706604	45	643602	32.77	173705	0	60147
MR284	Passed	2718200	90	291662	32.87	169867	0	30202
