# Supplementary material for: Molecular characteristics and pathogenicity-associated phenotypes of methicillin-resistant Staphylococcus aureus sequence type 398 clinical isolates from a women and children’s hospital in Southwest China
Source: Front Public Health. 2026 Jul 6;14:1882026. doi: 10.3389/fpubh.2026.1882026 (PMC13381705; doi:10.3389/fpubh.2026.1882026)
Supplement: SUPPLEMENTARY TABLE S2 — Isolate allocation scheme for lineage-based phenotypic assays. [file Table_2.XLSX]

## Sheet: Supplementary Table S2
Supplementary Table S2. Isolate allocation scheme for lineage-based phenotypic assays	Supplementary Table S4. Isolate allocation scheme for lineage-based phenotypic assays	Supplementary Table S4. Isolate allocation scheme for lineage-based phenotypic assays	Supplementary Table S4. Isolate allocation scheme for lineage-based phenotypic assays	Supplementary Table S4. Isolate allocation scheme for lineage-based phenotypic assays	Supplementary Table S4. Isolate allocation scheme for lineage-based phenotypic assays	Supplementary Table S4. Isolate allocation scheme for lineage-based phenotypic assays	Supplementary Table S4. Isolate allocation scheme for lineage-based phenotypic assays
Lineage was defined as the combined ST398-SCCmec-spa profile. Selected clinical isolates within each lineage were allocated according to isolate availability and the number of experimental units required for each assay.	Lineage was defined as the combined ST398-SCCmec-spa profile. Selected clinical isolates within each lineage were allocated according to isolate availability and the number of experimental units required for each assay.	Lineage was defined as the combined ST398-SCCmec-spa profile. Selected clinical isolates within each lineage were allocated according to isolate availability and the number of experimental units required for each assay.	Lineage was defined as the combined ST398-SCCmec-spa profile. Selected clinical isolates within each lineage were allocated according to isolate availability and the number of experimental units required for each assay.	Lineage was defined as the combined ST398-SCCmec-spa profile. Selected clinical isolates within each lineage were allocated according to isolate availability and the number of experimental units required for each assay.	Lineage was defined as the combined ST398-SCCmec-spa profile. Selected clinical isolates within each lineage were allocated according to isolate availability and the number of experimental units required for each assay.	Lineage was defined as the combined ST398-SCCmec-spa profile. Selected clinical isolates within each lineage were allocated according to isolate availability and the number of experimental units required for each assay.	Lineage was defined as the combined ST398-SCCmec-spa profile. Selected clinical isolates within each lineage were allocated according to isolate availability and the number of experimental units required for each assay.
Lineage	Group type	No. of available clinical isolates within lineage	Phenotypic assay	Experimental unit type	No. of experimental units per lineage/group	No. of unique isolates/strain used	Allocation scheme
ST398-V-t011	Clinical ST398 lineage	15	Growth curve assay	Repeated growth-curve measurements	3	3 nonduplicate clinical isolates	3 distinct isolates randomly selected without replacement (1 unit per isolate)
ST398-V-t011	Clinical ST398 lineage	15	Biofilm semi-quantitative assay	Repeated OD495 measurements	4	4 nonduplicate clinical isolates	4 distinct isolates randomly selected without replacement (1 unit per isolate)
ST398-V-t011	Clinical ST398 lineage	15	Cell adhesion assay	Repeated CFU measurements	4	4 nonduplicate clinical isolates	4 distinct isolates randomly selected without replacement (1 unit per isolate)
ST398-V-t011	Clinical ST398 lineage	15	Hemolytic ring assay	Repeated ring-thickness measurements	3	3 nonduplicate clinical isolates	3 distinct isolates randomly selected without replacement (1 unit per isolate)
ST398-V-t011	Clinical ST398 lineage	15	Hemolytic activity assay	Repeated OD562 hemolysis measurements	3	3 nonduplicate clinical isolates	3 distinct isolates randomly selected without replacement (1 unit per isolate)
ST398-V-t011	Clinical ST398 lineage	15	Mouse skin abscess model	Mice	5	5 nonduplicate clinical isolates	5 distinct isolates randomly selected without replacement (1 unit per isolate)
ST398-V-t011	Clinical ST398 lineage	15	Galleria mellonella larval survival model	Larvae	10	10 nonduplicate clinical isolates	10 distinct isolates randomly selected without replacement (1 unit per isolate)
ST398-V-t1451	Clinical ST398 lineage	2	Growth curve assay	Repeated growth-curve measurements	3	2 clinical isolates	Both available isolates included and reused as evenly as possible; allocation 1:2 across 3 units
ST398-V-t1451	Clinical ST398 lineage	2	Biofilm semi-quantitative assay	Repeated OD495 measurements	4	2 clinical isolates	Both available isolates included and reused as evenly as possible; allocation 2:2 across 4 units
ST398-V-t1451	Clinical ST398 lineage	2	Cell adhesion assay	Repeated CFU measurements	4	2 clinical isolates	Both available isolates included and reused as evenly as possible; allocation 2:2 across 4 units
ST398-V-t1451	Clinical ST398 lineage	2	Hemolytic ring assay	Repeated ring-thickness measurements	3	2 clinical isolates	Both available isolates included and reused as evenly as possible; allocation 1:2 across 3 units
ST398-V-t1451	Clinical ST398 lineage	2	Hemolytic activity assay	Repeated OD562 hemolysis measurements	3	2 clinical isolates	Both available isolates included and reused as evenly as possible; allocation 1:2 across 3 units
ST398-V-t1451	Clinical ST398 lineage	2	Mouse skin abscess model	Mice	5	2 clinical isolates	Both available isolates included and reused as evenly as possible; allocation 2:3 across 5 units
ST398-V-t1451	Clinical ST398 lineage	2	Galleria mellonella larval survival model	Larvae	10	2 clinical isolates	Both available isolates included and reused as evenly as possible; allocation 5:5 across 10 units
ST398-VIII-t011	Clinical ST398 lineage	1	Growth curve assay	Repeated growth-curve measurements	3	1 clinical isolate	The only available isolate reused across all 3 experimental units
ST398-VIII-t011	Clinical ST398 lineage	1	Biofilm semi-quantitative assay	Repeated OD495 measurements	4	1 clinical isolate	The only available isolate reused across all 4 experimental units
ST398-VIII-t011	Clinical ST398 lineage	1	Cell adhesion assay	Repeated CFU measurements	4	1 clinical isolate	The only available isolate reused across all 4 experimental units
ST398-VIII-t011	Clinical ST398 lineage	1	Hemolytic ring assay	Repeated ring-thickness measurements	3	1 clinical isolate	The only available isolate reused across all 3 experimental units
ST398-VIII-t011	Clinical ST398 lineage	1	Hemolytic activity assay	Repeated OD562 hemolysis measurements	3	1 clinical isolate	The only available isolate reused across all 3 experimental units
ST398-VIII-t011	Clinical ST398 lineage	1	Mouse skin abscess model	Mice	5	1 clinical isolate	The only available isolate reused across all 5 experimental units
ST398-VIII-t011	Clinical ST398 lineage	1	Galleria mellonella larval survival model	Larvae	10	1 clinical isolate	The only available isolate reused across all 10 experimental units
ST398-V-t1255	Clinical ST398 lineage	1	Growth curve assay	Repeated growth-curve measurements	3	1 clinical isolate	The only available isolate reused across all 3 experimental units
ST398-V-t1255	Clinical ST398 lineage	1	Biofilm semi-quantitative assay	Repeated OD495 measurements	4	1 clinical isolate	The only available isolate reused across all 4 experimental units
ST398-V-t1255	Clinical ST398 lineage	1	Cell adhesion assay	Repeated CFU measurements	4	1 clinical isolate	The only available isolate reused across all 4 experimental units
ST398-V-t1255	Clinical ST398 lineage	1	Hemolytic ring assay	Repeated ring-thickness measurements	3	1 clinical isolate	The only available isolate reused across all 3 experimental units
ST398-V-t1255	Clinical ST398 lineage	1	Hemolytic activity assay	Repeated OD562 hemolysis measurements	3	1 clinical isolate	The only available isolate reused across all 3 experimental units
ST398-V-t1255	Clinical ST398 lineage	1	Mouse skin abscess model	Mice	5	1 clinical isolate	The only available isolate reused across all 5 experimental units
ST398-V-t1255	Clinical ST398 lineage	1	Galleria mellonella larval survival model	Larvae	10	1 clinical isolate	The only available isolate reused across all 10 experimental units
ST398-V-t1580	Clinical ST398 lineage	1	Growth curve assay	Repeated growth-curve measurements	3	1 clinical isolate	The only available isolate reused across all 3 experimental units
ST398-V-t1580	Clinical ST398 lineage	1	Biofilm semi-quantitative assay	Repeated OD495 measurements	4	1 clinical isolate	The only available isolate reused across all 4 experimental units
ST398-V-t1580	Clinical ST398 lineage	1	Cell adhesion assay	Repeated CFU measurements	4	1 clinical isolate	The only available isolate reused across all 4 experimental units
ST398-V-t1580	Clinical ST398 lineage	1	Hemolytic ring assay	Repeated ring-thickness measurements	3	1 clinical isolate	The only available isolate reused across all 3 experimental units
ST398-V-t1580	Clinical ST398 lineage	1	Hemolytic activity assay	Repeated OD562 hemolysis measurements	3	1 clinical isolate	The only available isolate reused across all 3 experimental units
ST398-V-t1580	Clinical ST398 lineage	1	Mouse skin abscess model	Mice	5	1 clinical isolate	The only available isolate reused across all 5 experimental units
ST398-V-t1580	Clinical ST398 lineage	1	Galleria mellonella larval survival model	Larvae	10	1 clinical isolate	The only available isolate reused across all 10 experimental units
ST398-V-t2011	Clinical ST398 lineage	1	Growth curve assay	Repeated growth-curve measurements	3	1 clinical isolate	The only available isolate reused across all 3 experimental units
ST398-V-t2011	Clinical ST398 lineage	1	Biofilm semi-quantitative assay	Repeated OD495 measurements	4	1 clinical isolate	The only available isolate reused across all 4 experimental units
ST398-V-t2011	Clinical ST398 lineage	1	Cell adhesion assay	Repeated CFU measurements	4	1 clinical isolate	The only available isolate reused across all 4 experimental units
ST398-V-t2011	Clinical ST398 lineage	1	Hemolytic ring assay	Repeated ring-thickness measurements	3	1 clinical isolate	The only available isolate reused across all 3 experimental units
ST398-V-t2011	Clinical ST398 lineage	1	Hemolytic activity assay	Repeated OD562 hemolysis measurements	3	1 clinical isolate	The only available isolate reused across all 3 experimental units
ST398-V-t2011	Clinical ST398 lineage	1	Mouse skin abscess model	Mice	5	1 clinical isolate	The only available isolate reused across all 5 experimental units
ST398-V-t2011	Clinical ST398 lineage	1	Galleria mellonella larval survival model	Larvae	10	1 clinical isolate	The only available isolate reused across all 10 experimental units
ST398-V-t2383	Clinical ST398 lineage	1	Growth curve assay	Repeated growth-curve measurements	3	1 clinical isolate	The only available isolate reused across all 3 experimental units
ST398-V-t2383	Clinical ST398 lineage	1	Biofilm semi-quantitative assay	Repeated OD495 measurements	4	1 clinical isolate	The only available isolate reused across all 4 experimental units
ST398-V-t2383	Clinical ST398 lineage	1	Cell adhesion assay	Repeated CFU measurements	4	1 clinical isolate	The only available isolate reused across all 4 experimental units
ST398-V-t2383	Clinical ST398 lineage	1	Hemolytic ring assay	Repeated ring-thickness measurements	3	1 clinical isolate	The only available isolate reused across all 3 experimental units
ST398-V-t2383	Clinical ST398 lineage	1	Hemolytic activity assay	Repeated OD562 hemolysis measurements	3	1 clinical isolate	The only available isolate reused across all 3 experimental units
ST398-V-t2383	Clinical ST398 lineage	1	Mouse skin abscess model	Mice	5	1 clinical isolate	The only available isolate reused across all 5 experimental units
ST398-V-t2383	Clinical ST398 lineage	1	Galleria mellonella larval survival model	Larvae	10	1 clinical isolate	The only available isolate reused across all 10 experimental units
ST398-V-t6587	Clinical ST398 lineage	1	Growth curve assay	Repeated growth-curve measurements	3	1 clinical isolate	The only available isolate reused across all 3 experimental units
ST398-V-t6587	Clinical ST398 lineage	1	Biofilm semi-quantitative assay	Repeated OD495 measurements	4	1 clinical isolate	The only available isolate reused across all 4 experimental units
ST398-V-t6587	Clinical ST398 lineage	1	Cell adhesion assay	Repeated CFU measurements	4	1 clinical isolate	The only available isolate reused across all 4 experimental units
ST398-V-t6587	Clinical ST398 lineage	1	Hemolytic ring assay	Repeated ring-thickness measurements	3	1 clinical isolate	The only available isolate reused across all 3 experimental units
ST398-V-t6587	Clinical ST398 lineage	1	Hemolytic activity assay	Repeated OD562 hemolysis measurements	3	1 clinical isolate	The only available isolate reused across all 3 experimental units
ST398-V-t6587	Clinical ST398 lineage	1	Mouse skin abscess model	Mice	5	1 clinical isolate	The only available isolate reused across all 5 experimental units
ST398-V-t6587	Clinical ST398 lineage	1	Galleria mellonella larval survival model	Larvae	10	1 clinical isolate	The only available isolate reused across all 10 experimental units
USA300	Reference strain	N/A (reference strain)	Growth curve assay	Repeated growth-curve measurements	3	1 reference strain	Same reference strain used for all 3 experimental units
USA300	Reference strain	N/A (reference strain)	Biofilm semi-quantitative assay	Repeated OD495 measurements	4	1 reference strain	Same reference strain used for all 4 experimental units
USA300	Reference strain	N/A (reference strain)	Cell adhesion assay	Repeated CFU measurements	4	1 reference strain	Same reference strain used for all 4 experimental units
USA300	Reference strain	N/A (reference strain)	Hemolytic ring assay	Repeated ring-thickness measurements	3	1 reference strain	Same reference strain used for all 3 experimental units
USA300	Reference strain	N/A (reference strain)	Hemolytic activity assay	Repeated OD562 hemolysis measurements	3	1 reference strain	Same reference strain used for all 3 experimental units
USA300	Reference strain	N/A (reference strain)	Mouse skin abscess model	Mice	5	1 reference strain	Same reference strain used for all 5 experimental units
USA300	Reference strain	N/A (reference strain)	Galleria mellonella larval survival model	Larvae	10	1 reference strain	Same reference strain used for all 10 experimental units
Notes
1. Clinical ST398 lineages were defined by the combined ST398-SCCmec-spa profile, as used in the main manuscript.
2. When the number of available clinical isolates within a lineage was equal to or greater than the number of experimental units, nonduplicate isolates were randomly selected without replacement whenever possible.
3. When fewer isolates were available than required experimental units, all available isolates were included and reused as evenly as possible. For example, the ST398-V-t1451 lineage contained two isolates; therefore, allocations were approximately 2:1 for 3 units, 2:2 for 4 units, 3:2 for 5 units, and 5:5 for 10 units.
4. For singleton lineages, the only available isolate was reused across all experimental units.
5. USA300 was included as a reference S. aureus strain in phenotypic assays and is not a clinical ST398 lineage.
6. PBS, TSB blank, and other assay-specific positive or negative controls were used as described in the Methods but were not included as clinical ST398 lineages in this allocation table.

## Sheet: Lineage summary
Lineage	No. of clinical isolates	n=3 allocation	n=4 allocation	n=5 allocation	n=10 allocation
ST398-V-t011	15	3 distinct isolates	4 distinct isolates	5 distinct isolates	10 distinct isolates
ST398-V-t1451	2	2 isolates (1:2)	2 isolates (2:2)	2 isolates (2:3)	2 isolates (5:5)
ST398-VIII-t011	1	1 isolate reused x3	1 isolate reused x4	1 isolate reused x5	1 isolate reused x10
ST398-V-t1255	1	1 isolate reused x3	1 isolate reused x4	1 isolate reused x5	1 isolate reused x10
ST398-V-t1580	1	1 isolate reused x3	1 isolate reused x4	1 isolate reused x5	1 isolate reused x10
ST398-V-t2011	1	1 isolate reused x3	1 isolate reused x4	1 isolate reused x5	1 isolate reused x10
ST398-V-t2383	1	1 isolate reused x3	1 isolate reused x4	1 isolate reused x5	1 isolate reused x10
ST398-V-t6587	1	1 isolate reused x3	1 isolate reused x4	1 isolate reused x5	1 isolate reused x10
USA300	N/A	1 strain reused x3	1 strain reused x4	1 strain reused x5	1 strain reused x10
