# Supplementary material for: Molecular characteristics and pathogenicity-associated phenotypes of methicillin-resistant Staphylococcus aureus sequence type 398 clinical isolates from a women and children’s hospital in Southwest China
Source: Front Public Health. 2026 Jul 6;14:1882026. doi: 10.3389/fpubh.2026.1882026 (PMC13381705; doi:10.3389/fpubh.2026.1882026)
Supplement: SUPPLEMENTARY TABLE S3 — Detection rates of virulence-associated genes among 23 clinical MRSA ST398 isolates. [file Table_3.XLSX]

## Sheet: Sheet1
Supplementary Table S3. Detection rates of virulence-associated genes among 23 clinical MRSA ST398 isolates
Functional category	Gene/gene group	Detected isolates (n/23)	Detection rate (%)	Distribution status	Notes
Exotoxins	hly/hla	23/23	100	Detected in all isolates
Exotoxins	hlb	23/23	100	Detected in all isolates
Exotoxins	hld	23/23	100	Detected in all isolates
Exotoxins	hlgA	23/23	100	Detected in all isolates
Exotoxins	hlgB	23/23	100	Detected in all isolates
Exotoxins	hlgC	23/23	100	Detected in all isolates
Exotoxins	lukF-PV	0/23	0	Not detected
Exotoxins	lukS-PV	0/23	0	Not detected
Exotoxins	SEs	0/23	0	Not detected	sea, sec, seh, selk, sell, and selq were screened as staphylococcal enterotoxin genes.
Exotoxins	spa	23/23	100	Detected in all isolates
Exotoxins	tsst-1	0/23	0	Not detected
Cofactors	coa	23/23	100	Detected in all isolates
Cofactors	vWbp	0/23	0	Not detected
Exoenzymes	aur	23/23	100	Detected in all isolates
Exoenzymes	ETs	0/23	0	Not detected	eta, etb, etd, and ete were screened as exfoliative toxin genes.
Exoenzymes	hysA	23/23	100	Detected in all isolates
Exoenzymes	geh	23/23	100	Detected in all isolates
Exoenzymes	lip	23/23	100	Detected in all isolates
Exoenzymes	sspA	23/23	100	Detected in all isolates
Exoenzymes	sspB	23/23	100	Detected in all isolates
Exoenzymes	sspC	23/23	100	Detected in all isolates
Exoenzymes	sak	22/23	95.7	Variable distribution
Biofilm formation	icaA	23/23	100	Detected in all isolates
Biofilm formation	icaB	22/23	95.7	Variable distribution
Biofilm formation	icaC	23/23	100	Detected in all isolates
Biofilm formation	icaD	23/23	100	Detected in all isolates
Biofilm formation	icaR	23/23	100	Detected in all isolates
Adherence	clfA	4/23	17.4	Variable distribution
Adherence	clfB	14/23	60.9	Variable distribution
Adherence	cna	0/23	0	Not detected
Adherence	eap/map	23/23	100	Detected in all isolates
Adherence	ebp	23/23	100	Detected in all isolates
Adherence	fnbA	3/23	13	Variable distribution
Adherence	fnbB	1/23	4.3	Variable distribution
Adherence	sdrC	22/23	95.7	Variable distribution
Adherence	sdrD	1/23	4.3	Variable distribution
Adherence	sdrE	1/23	4.3	Variable distribution
Immune modulation	adsA	23/23	100	Detected in all isolates
Immune modulation	chp	22/23	95.7	Variable distribution
Immune modulation	sbi	23/23	100	Detected in all isolates
Immune modulation	scn	22/23	95.7	Variable distribution
Effector delivery system	esaA	23/23	100	Detected in all isolates
Effector delivery system	esaB	23/23	100	Detected in all isolates
Effector delivery system	esaD	1/23	4.3	Variable distribution
Effector delivery system	esaE	1/23	4.3	Variable distribution
Effector delivery system	esaG	23/23	100	Detected in all isolates
Effector delivery system	essA	23/23	100	Detected in all isolates
Effector delivery system	essB	23/23	100	Detected in all isolates
Effector delivery system	essC	1/23	4.3	Variable distribution
Effector delivery system	esxA	23/23	100	Detected in all isolates
Nutritional/metabolic factors	isdA	23/23	100	Detected in all isolates
Nutritional/metabolic factors	isdB	23/23	100	Detected in all isolates
Nutritional/metabolic factors	isdC	23/23	100	Detected in all isolates
Nutritional/metabolic factors	isdD	23/23	100	Detected in all isolates
Nutritional/metabolic factors	isdE	23/23	100	Detected in all isolates
Nutritional/metabolic factors	isdF	23/23	100	Detected in all isolates
Nutritional/metabolic factors	isdG	23/23	100	Detected in all isolates
Nutritional/metabolic factors	isdI	23/23	100	Detected in all isolates
