# Supplementary material for: Molecular characteristics and pathogenicity-associated phenotypes of methicillin-resistant Staphylococcus aureus sequence type 398 clinical isolates from a women and children’s hospital in Southwest China
Source: Front Public Health. 2026 Jul 6;14:1882026. doi: 10.3389/fpubh.2026.1882026 (PMC13381705; doi:10.3389/fpubh.2026.1882026)
Supplement: SUPPLEMENTARY TABLE S4 — Pairwise comparison of Kaplan–Meier survival curves using log-rank and Breslow tests. [file Table_4.XLSX]

## Sheet: Sheet1
Supplementary Table S4. Pairwise comparison of Kaplan–Meier survival curves using log-rank and Breslow tests.
LogRank test	P-value
USA300
SCCmecV-t1451	<0.0001
SCCmecV-t011	0.0057	0.005
SCCmecV-t6587	0.0003	0.1745	0.0532
SCCmecV-t1255	0.0001	0.0714	0.0269	0.7226
SCCmecV-t2011	0.0043	0.01	0.2327	0.2291	0.4249
SCCmecV-t2383	0.0076	0.0054	0.3102	0.1417	0.2964	0.7088
SCCmec VIII-t011	<0.0001	0.1541	0.0335	0.9415	0.9626	0.4682	0.3668
SCCmecV-t1580	<0.0001	0.2805	0.0001	0.0371	0.0149	0.0033	0.0017	0.0296
PBS	<0.0001	0.0015	<0.0001	0.0003	0.0002	<0.0001	<0.0001	0.0003	0.0063
	USA300	SCCmecV-t1451	SCCmecV-t011	SCCmecV-t6587	SCCmecV-t1255	SCCmecV-t2011	SCCmecV-t2383	SCCmec VIII-t011	SCCmecV-t1580
Breslow test	P-value
USA300
SCCmecV-t1451	<0.0001
SCCmecV-t011	0.0105	0.0013
SCCmecV-t6587	0.0015	0.1411	0.137
SCCmecV-t1255	0.0007	0.0968	0.0436	0.9697
SCCmecV-t2011	0.0083	0.012	0.4954	0.3064	0.3797
SCCmecV-t2383	0.0151	0.0075	0.5952	0.1968	0.3014	0.7617
SCCmec VIII-t011	<0.0001	0.1217	0.0215	0.7035	0.732	0.3016	0.2667
SCCmecV-t1580	<0.0001	0.3571	0.0003	0.0368	0.0219	0.004	0.0026	0.0214
PBS	<0.0001	0.0071	0.0001	0.0015	0.0017	0.0005	0.0004	0.0018	0.0185
	USA300	SCCmecV-t1451	SCCmecV-t011	SCCmecV-t6587	SCCmecV-t1255	SCCmecV-t2011	SCCmecV-t2383	SCCmec VIII-t011	SCCmecV-t1580
Pairwise P values are provided for reference. The PBS group was included as a negative control and was not included in the AUC-based clustering of S. aureus infection groups.
